# Supplementary material for: Correlation between Dietary Intake of Vitamins and Oral Health Behaviors: A Cross-Sectional Study
Source: Int J Environ Res Public Health. 2023 Mar 23;20(7):5243. doi: 10.3390/ijerph20075243 (PMC10094008; doi:10.3390/ijerph20075243)
Supplement: Supplementary file 1 [file ijerph-20-05243-s001.zip]

Archive with 1 entries (1 files):
- ijerph-2265177-supplementary.pdf
